# Supplementary material for: Identification of Metabolite Biomarkers Associated With Dietary Patterns in Individuals With Mild Cognitive Impairment and Dementia From Yucatan
Source: Food Sci Nutr. 2025 Aug 28;13(9):e70859. doi: 10.1002/fsn3.70859 (PMC12394731; doi:10.1002/fsn3.70859)
Supplement: Supplementary file 1 — Data S1: Correlation analysis among metabolites in the case group (n = 34). [file FSN3-13-e70859-s002.xlsx]

## Sheet: Hoja1
PHENOTYPE	ARG_µmol/L	CIT_µmol/L	GLY_µmol/L	ALA_µmol/L	LEU_µmol/L	MET_µmol/L	PHE_µmol/L	TYR_µmol/L	VAL_µmol/L	ORN_µmol/L	PRO_µmol/L	SA_µmol/L	C0_µmol/L	C2_µmol/L	C3_µmol/L	C6DC_µmol/L	C4_µmol/L	C5_µmol/L	C5:1_µmol/L	C6_µmol/L	C8_µmol/L	C8:1_µmol/L	C16_µmol/L	C16:1_µmol/L	C16:1OH_µmol/L	C16OH_µmol/L	C10_µmol/L	C10:1_µmol/L	C10:2_µmol/L	C12_µmol/L	C12:1_µmol/L	C14_µmol/L	C14:1_µmol/L	C14:2_µmol/L	C14OH_µmol/L	C18_µmol/L	C18:1_µmol/L	C18:1OH_µmol/L	C18:2_µmol/L	C18OH_µmol/L	C3/C2	C4/C8	C5/C0	C8/C2	C16/C18	C16/C0	C18:1/C0
CASES	15.49	7.88	90.47	127.21	37.62	2.07	17.07	13.84	36.05	6.66	42.93	1.89	12.64	0.03	0.01	1.68	0.09	0.05	0.03	0.07	0.02	0.03	0.03	0.01	0.01	0.05	0.03	0.32	0.04	0.33	0.08	0.01	0.04	0.03	0.01	0.01	0.02	0	0.02	0.01	0.333333	4.5	0.0039557	0.666667	3	0.00237342	0.0039557
CASES	17.82	11.68	83.63	172.87	54.03	2.59	18.35	19.74	59.94	7.87	60.29	1.78	21.97	0.03	0.01	1.52	0.08	0.07	0.04	0.1	0.03	0.05	0.04	0.01	0.01	0.05	0.05	0.43	0.03	0.31	0.1	0.02	0.04	0.03	0.01	0.03	0.05	0	0.03	0.01	0.333333	2.66667	0.00318616	1	1.33333	0.00182066	0.0013655
CASES	12.12	9.38	92.89	97.33	45.75	2.2	11.88	12.77	40.61	5.24	75.81	2.01	21.99	0.03	0.01	1.6	0.09	0.05	0.03	0.12	0.16	0.05	0.04	0.02	0.01	0.05	0.3	0.41	0.04	0.35	0.1	0.03	0.08	0.04	0.01	0.02	0.03	0.01	0.03	0.01	0.333333	0.5625	0.00227376	5.33333	2	0.00181901	0.00454752
CASES	18.94	12.43	90.3	250.13	80.1	2.93	26.85	27.29	78.07	16.1	86.72	2.22	27.87	0.08	0.03	1.4	0.09	0.07	0.06	0.12	0.08	0.09	0.09	0.03	0.01	0.04	0.11	0.42	0.04	0.33	0.12	0.02	0.07	0.05	0.01	0.04	0.1	0	0.06	0.01	0.375	1.125	0.00251166	1	2.25	0.00322928	0.00143524
CASES	15.16	15.84	115.81	132.14	36.61	2.65	20.78	19.11	38.78	9.92	59.46	2.09	26.13	0.03	0.02	1.52	0.06	0.07	0.03	0.09	0.05	0.05	0.04	0.03	0.01	0.05	0.13	0.41	0.04	0.34	0.11	0.02	0.06	0.04	0.01	0.03	0.04	0	0.04	0.01	0.666667	1.2	0.00267891	1.66667	1.33333	0.00153081	0.00153081
CASES	14.64	11.59	73.09	112.56	40.37	1.81	15.88	18.39	40.89	6.96	49.6	1.83	18.78	0.02	0.01	1.41	0.08	0.06	0.05	0.09	0.04	0.05	0.04	0.01	0.01	0.05	0.06	0.45	0.03	0.31	0.09	0.01	0.06	0.05	0.01	0.03	0.04	0.01	0.03	0.01	0.5	2	0.00319489	2	1.33333	0.00212993	0.00106496
CASES	16.74	9.62	67.26	142.56	50.26	2.96	15.73	20.79	52.39	5.38	80.95	1.94	15.07	0.03	0.02	1.53	0.07	0.06	0.03	0.08	0.03	0.07	0.03	0.01	0.01	0.04	0.06	0.37	0.04	0.3	0.1	0.02	0.05	0.04	0.01	0.01	0.02	0.01	0.02	0.01	0.666667	2.33333	0.00398142	1	3	0.00199071	0.00132714
CASES	11.37	14.32	69.4	136.54	77.89	2.49	16.99	32.17	73.62	5.89	103.17	1.86	19.65	0.03	0.01	1.51	0.07	0.06	0.03	0.11	0.03	0.05	0.02	0.01	0.01	0.04	0.05	0.37	0.03	0.27	0.09	0.01	0.05	0.04	0.01	0.01	0.02	0	0.02	0.01	0.333333	2.33333	0.00305344	1	2	0.00101781	0.00203562
CASES	9.45	8.39	94.65	110.23	30.52	3.23	9.71	13.42	31.67	4.06	42.01	1.78	15.63	0.02	0.01	1.52	0.08	0.05	0.03	0.09	0.04	0.04	0.02	0.02	0.01	0.05	0.07	0.37	0.04	0.26	0.1	0.02	0.05	0.03	0.01	0.02	0.04	0.01	0.02	0.01	0.5	2	0.00319898	2	1	0.00127959	0.00383877
CASES	15.35	14.39	94.21	86.04	40.31	2.54	13.82	13.44	43.2	4.7	55.37	1.83	21.24	0.03	0.01	1.51	0.09	0.05	0.04	0.1	0.05	0.06	0.04	0.02	0.01	0.04	0.11	0.39	0.03	0.29	0.1	0.02	0.06	0.04	0.01	0.03	0.06	0.01	0.03	0.01	0.333333	1.8	0.00235405	1.66667	1.33333	0.00188324	0.00188324
CASES	12.88	3.47	97.35	312.36	50.42	3.09	14.71	15.1	44.51	7.06	161.37	1.97	20.92	0.04	0.01	1.44	0.11	0.07	0.04	0.11	0.05	0.06	0.04	0.02	0.01	0.04	0.09	0.39	0.04	0.27	0.09	0.01	0.05	0.04	0.01	0.02	0.04	0.01	0.03	0.01	0.25	2.2	0.00334608	1.25	2	0.00191205	0.00191205
CASES	20.35	13.9	146.73	154.18	68.69	3.5	26.31	26.61	68.82	12.22	77.75	1.93	25.67	0.03	0.02	1.4	0.09	0.08	0.05	0.1	0.04	0.06	0.05	0.02	0.01	0.04	0.08	0.39	0.03	0.23	0.1	0.01	0.06	0.05	0.01	0.02	0.04	0	0.03	0.01	0.666667	2.25	0.00311648	1.33333	2.5	0.0019478	0.00116868
CASES	10.72	10.27	83.3	99.33	26.52	4.04	13.77	17.95	26.06	5.07	59.12	1.92	8.12	0.03	0.01	1.57	0.09	0.06	0.03	0.09	0.05	0.04	0.03	0.01	0.01	0.04	0.09	0.33	0.03	0.27	0.07	0.02	0.05	0.03	0.01	0.01	0.03	0	0.01	0.01	0.333333	1.8	0.00738916	1.66667	3	0.00369458	0.00369458
CASES	9.43	7.99	96.12	97.03	33.65	2.09	12.12	15.01	34.68	5.14	57.54	1.95	14.72	0.03	0.02	1.61	0.07	0.04	0.04	0.08	0.02	0.04	0.04	0.01	0.01	0.05	0.07	0.4	0.04	0.31	0.08	0.02	0.04	0.04	0.01	0.02	0.03	0	0.03	0.01	0.666667	3.5	0.00271739	0.666667	2	0.00271739	0.00475543
CASES	22.85	15.76	133.05	179.69	49.03	3.47	24.88	20.8	45.1	10.34	118.28	1.84	24.61	0.04	0.01	1.42	0.08	0.08	0.05	0.12	0.04	0.07	0.06	0.02	0.01	0.05	0.09	0.46	0.04	0.34	0.11	0.02	0.05	0.04	0.01	0.04	0.07	0.01	0.03	0.01	0.25	2	0.00325071	1	1.5	0.00243803	0.00203169
CASES	13.46	15.57	81.15	186.2	67.57	3.05	22.56	23.41	62.16	11.08	87.28	2.03	15.97	0.03	0.01	1.51	0.08	0.08	0.05	0.11	0.07	0.06	0.05	0.02	0.01	0.05	0.14	0.46	0.04	0.32	0.09	0.02	0.05	0.04	0.01	0.03	0.05	0	0.03	0.01	0.333333	1.14286	0.00500939	2.33333	1.66667	0.00313087	0.0025047
CASES	13.99	10.97	78.87	170.95	57.04	2.74	19.45	20.99	49.56	8.52	89.21	1.93	18.69	0.03	0.01	1.57	0.07	0.06	0.04	0.1	0.03	0.04	0.04	0.02	0.01	0.04	0.06	0.47	0.04	0.35	0.1	0.02	0.04	0.04	0.01	0.02	0.04	0.01	0.03	0.01	0.333333	2.33333	0.00321027	1	2	0.00214018	0.00107009
CASES	29.28	45.3	146.41	141.39	36.77	1.95	15.46	11.99	33.63	9.98	93.5	1.92	16.85	0.04	0.02	1.54	0.17	0.08	0.04	0.13	0.05	0.08	0.03	0.01	0.01	0.04	0.06	0.39	0.04	0.33	0.1	0.01	0.05	0.06	0.01	0.01	0.02	0	0.02	0.01	0.5	3.4	0.00474777	1.25	3	0.00178042	0.00178042
CASES	18.6	14.62	114.73	166.34	53.07	2.36	21.89	18.28	52.26	9.58	98.27	1.77	22.24	0.05	0.02	1.44	0.09	0.07	0.04	0.09	0.04	0.05	0.04	0.01	0.01	0.05	0.08	0.44	0.04	0.29	0.11	0.02	0.05	0.04	0.01	0.03	0.03	0	0.03	0.01	0.4	2.25	0.00314748	0.8	1.33333	0.00179856	0.00314748
CASES	19	13.81	106.52	136.04	57.58	3.36	20.41	22.63	62.5	8.09	60.05	1.92	25.48	0.04	0.02	1.47	0.07	0.06	0.04	0.11	0.05	0.06	0.06	0.02	0.01	0.06	0.08	0.43	0.03	0.31	0.12	0.03	0.05	0.05	0.01	0.03	0.07	0.01	0.05	0.01	0.5	1.4	0.00235479	1.25	2	0.00235479	0.00156986
CASES	12.7	17.95	80.76	181.2	58.21	2.54	23.58	25.23	53.16	10.69	86.23	1.97	19.87	0.04	0.01	1.49	0.11	0.07	0.04	0.11	0.03	0.06	0.04	0.02	0.01	0.04	0.06	0.34	0.03	0.27	0.1	0.02	0.05	0.04	0.01	0.02	0.04	0.01	0.03	0.01	0.25	3.66667	0.0035229	0.75	2	0.00201309	0.00251636
CASES	15.44	18.02	143.74	208.53	48.1	2.57	30.29	21.62	57.38	8.75	109.55	2.09	21.48	0.03	0.02	1.46	0.06	0.05	0.03	0.11	0.06	0.06	0.04	0.02	0.01	0.06	0.12	0.43	0.04	0.32	0.12	0.02	0.05	0.05	0.01	0.02	0.05	0.01	0.03	0.01	0.666667	1	0.00232775	2	2	0.0018622	0.00139665
CASES	11.99	10.57	75.93	149.99	49.44	2.76	13.82	12.63	44.37	5.27	73.05	1.96	13.04	0.03	0.01	1.55	0.07	0.06	0.03	0.1	0.04	0.05	0.04	0.01	0.01	0.05	0.04	0.34	0.03	0.32	0.1	0.02	0.04	0.04	0.01	0.02	0.03	0.01	0.03	0.01	0.333333	1.75	0.00460123	1.33333	2	0.00306748	0.00383436
CASES	14.07	13.65	128.34	153.28	47.49	2.01	18.5	22.65	53.19	8.65	54.85	2	17.65	0.04	0.02	1.46	0.06	0.08	0.04	0.1	0.02	0.06	0.04	0.02	0.01	0.05	0.06	0.45	0.04	0.32	0.11	0.02	0.05	0.04	0.01	0.03	0.05	0	0.03	0.01	0.5	3	0.00453258	0.5	1.33333	0.00226629	0.00226629
CASES	19.49	9.38	81.74	148.07	38.96	2.2	17.28	21.11	41.54	6.64	44.52	2.05	13.82	0.04	0.01	1.48	0.09	0.05	0.04	0.09	0.03	0.04	0.05	0.01	0.01	0.05	0.06	0.41	0.03	0.26	0.11	0.02	0.05	0.04	0.01	0.02	0.04	0.01	0.03	0.01	0.25	3	0.00361795	0.75	2.5	0.00361795	0.00217077
CASES	13.5	9.86	106.32	191.82	49.25	2.78	17.06	20.96	45.19	7.7	77.82	1.82	18.79	0.03	0.01	1.53	0.08	0.04	0.03	0.1	0.03	0.06	0.03	0.01	0.01	0.05	0.05	0.42	0.05	0.33	0.11	0.02	0.04	0.04	0.01	0.01	0.03	0	0.03	0.01	0.333333	2.66667	0.00212879	1	3	0.00159659	0.00212879
CASES	11.6	10.66	77.52	115.39	51.63	3.3	23.06	20.75	50.99	6.32	42.52	1.92	19.89	0.02	0.01	1.57	0.09	0.06	0.04	0.1	0.04	0.06	0.04	0.01	0.01	0.04	0.06	0.36	0.03	0.29	0.09	0.02	0.05	0.04	0.01	0.02	0.04	0.01	0.02	0.01	0.5	2.25	0.00301659	2	2	0.00201106	0.0015083
CASES	15.48	16.48	108.03	134.45	48.22	2.67	15.6	17.95	50.06	5.57	86.64	2.01	15.27	0.04	0.01	1.55	0.08	0.09	0.05	0.1	0.03	0.04	0.03	0.01	0.01	0.04	0.05	0.39	0.03	0.32	0.1	0.02	0.05	0.04	0.01	0.02	0.03	0.01	0.02	0	0.25	2.66667	0.00589391	0.75	1.5	0.00196464	0.00261952
CASES	12.77	3.87	90.12	137.28	47.27	2.5	17.48	16.22	41.34	5.92	44.9	2.11	14.36	0.03	0.01	1.49	0.1	0.08	0.06	0.13	0.05	0.06	0.04	0.01	0.01	0.04	0.16	0.39	0.04	0.31	0.11	0.03	0.07	0.05	0.01	0.02	0.04	0.01	0.03	0.01	0.333333	2	0.00557103	1.66667	2	0.00278552	0.00487465
CASES	17.74	12.02	127.19	186.16	61.68	3.07	24.39	21.01	63.36	9.09	76.28	2.07	21.32	0.07	0.02	1.4	0.06	0.07	0.06	0.12	0.07	0.11	0.05	0.02	0.01	0.04	0.1	0.51	0.03	0.3	0.11	0.02	0.06	0.05	0.01	0.02	0.07	0.01	0.04	0.01	0.285714	0.857143	0.0032833	1	2.5	0.00234522	0.00281426
CASES	17.64	12.34	123.74	166.01	63.8	3.73	22.66	30.03	60.92	11.24	89.08	1.96	25.51	0.04	0.02	1.47	0.1	0.07	0.03	0.1	0.04	0.05	0.06	0.02	0.01	0.05	0.08	0.43	0.03	0.29	0.1	0.02	0.04	0.04	0.01	0.03	0.06	0.01	0.04	0.01	0.5	2.5	0.00274402	1	2	0.00235202	0.00156801
CASES	13.14	13.85	92.29	137.52	51.99	2.53	17.61	19.16	62.49	7.59	66.8	1.96	14.55	0.02	0.01	1.49	0.07	0.06	0.04	0.09	0.03	0.04	0.04	0.01	0.01	0.04	0.04	0.37	0.04	0.25	0.08	0.02	0.04	0.04	0.01	0.01	0.04	0	0.03	0.01	0.5	2.33333	0.00412371	1.5	4	0.00274914	0.00274914
CASES	10.08	9.39	148.86	159.65	49.25	3.46	34.63	22.13	46.76	8.61	54.04	1.97	13.75	0.02	0.01	1.49	0.08	0.06	0.04	0.09	0.03	0.04	0.02	0.02	0.02	0.05	0.07	0.42	0.03	0.3	0.1	0.01	0.06	0.03	0.01	0.02	0.04	0.01	0.03	0	0.5	2.66667	0.00436364	1.5	1	0.00145455	0.00218182
CASES	14.57	10.15	81.98	129.08	42.08	2.13	14.46	18.34	41.34	5.38	67.25	2.09	19.14	0.03	0.02	1.52	0.09	0.06	0.03	0.09	0.03	0.04	0.02	0.01	0.01	0.05	0.06	0.39	0.03	0.3	0.08	0.01	0.04	0.03	0	0.01	0.03	0.01	0.02	0.01	0.666667	3	0.0031348	1	2	0.00104493	0.00208986
CONTROL	14.49	16.11	138.32	129.26	45.59	3.01	16.77	19.13	37.81	7.46	84.73	1.98	14.11	0.1	0.02	1.53	0.07	0.05	0.04	0.09	0.03	0.06	0.06	0.02	0.01	0.04	0.07	0.42	0.04	0.31	0.1	0.01	0.04	0.04	0.01	0.02	0.04	0.01	0.02	0.01	0.2	2.33333	0.00354359	0.3	3	0.0042523	0.00283487
CONTROL	16.95	9.3	101.76	139.53	38	2.17	16	18.15	36.85	5.9	66.92	2.01	14.07	0.04	0.01	1.59	0.09	0.05	0.03	0.1	0.04	0.07	0.04	0.02	0.01	0.04	0.06	0.42	0.04	0.29	0.12	0.02	0.06	0.04	0.01	0.02	0.04	0.01	0.02	0	0.25	2.25	0.00355366	1	2	0.00284293	0.00355366
CONTROL	10.28	10.53	73.57	154.36	33.5	2.61	14.48	17.7	44.46	7.3	79.17	1.95	13.02	0.02	0.01	1.51	0.1	0.05	0.04	0.1	0.03	0.05	0.04	0.01	0.01	0.04	0.06	0.35	0.05	0.24	0.09	0.03	0.05	0.05	0.01	0.02	0.05	0.01	0.03	0.01	0.5	3.33333	0.00384025	1.5	2	0.0030722	0.00230415
CONTROL	13.61	9.68	78.65	146.5	40.08	3.01	15.77	19.14	41.82	7.4	57.51	1.88	16.04	0.02	0.01	1.57	0.08	0.05	0.05	0.09	0.03	0.05	0.03	0.01	0.01	0.04	0.08	0.33	0.04	0.28	0.08	0.02	0.04	0.04	0.01	0.01	0.03	0.01	0.02	0.01	0.5	2.66667	0.00311721	1.5	3	0.00187032	0.00187032
CONTROL	17.62	7.78	57.67	131.55	39.8	2.82	13.82	26.6	43.55	5.96	53.25	1.86	15.8	0.02	0.01	1.56	0.09	0.05	0.03	0.08	0.05	0.07	0.02	0.02	0.01	0.05	0.06	0.33	0.04	0.27	0.1	0.02	0.05	0.04	0.01	0.01	0.03	0	0.03	0	0.5	1.8	0.00316456	2.5	2	0.00126582	0.00253165
CONTROL	10.49	12.69	89.75	101.99	30.83	3.19	17.66	15.84	37.84	5.95	98.07	1.98	16.3	0.04	0.01	1.58	0.08	0.05	0.04	0.09	0.04	0.05	0.04	0.02	0.01	0.05	0.06	0.38	0.04	0.27	0.07	0.02	0.05	0.04	0.01	0.02	0.04	0.01	0.03	0.01	0.25	2	0.00306748	1	2	0.00245399	0.00245399
CONTROL	13.45	10.06	111.61	147.09	53.54	2.86	16.75	17.71	57.64	7.82	82.99	1.71	18.78	0.03	0.01	1.52	0.09	0.06	0.04	0.08	0.04	0.06	0.03	0.01	0.01	0.05	0.08	0.44	0.03	0.32	0.09	0.02	0.05	0.04	0.01	0.03	0.04	0	0.02	0	0.333333	2.25	0.00319489	1.33333	1	0.00159744	0.00319489
CONTROL	19.83	13.28	101.74	137.24	46.81	3.58	20.33	29.26	51.58	7.58	60.98	1.97	24.22	0.05	0.01	1.39	0.07	0.06	0.05	0.08	0.04	0.06	0.06	0.02	0.01	0.05	0.1	0.46	0.04	0.32	0.11	0.02	0.05	0.05	0.01	0.03	0.06	0.01	0.04	0.01	0.2	1.75	0.00247729	0.8	2	0.00247729	0.00165153
CONTROL	16.84	10.47	87.76	176.9	43.72	3.23	14.26	21.47	55.71	5.39	82.59	1.78	18.44	0.03	0.01	1.53	0.08	0.05	0.04	0.09	0.03	0.07	0.03	0.01	0.01	0.04	0.05	0.38	0.03	0.25	0.09	0.02	0.05	0.04	0.01	0.02	0.04	0	0.02	0.01	0.333333	2.66667	0.0027115	1	1.5	0.0016269	0.0016269
CONTROL	19.66	11.86	93.7	182.15	50.41	2.99	19.14	24.75	61.26	6.34	69.22	2.04	21.07	0.03	0.02	1.46	0.07	0.07	0.06	0.1	0.04	0.07	0.03	0.02	0.01	0.05	0.07	0.45	0.04	0.29	0.09	0.02	0.06	0.05	0.01	0.02	0.03	0.01	0.03	0.01	0.666667	1.75	0.00332226	1.33333	1.5	0.00142383	0.00284765
CONTROL	18.21	13.71	187.7	236.55	61.51	2.49	24.03	28.63	59.63	8.64	111.84	1.91	28.07	0.05	0.02	1.41	0.07	0.1	0.04	0.12	0.05	0.1	0.07	0.02	0.01	0.05	0.1	0.45	0.04	0.3	0.13	0.02	0.07	0.05	0.01	0.03	0.06	0.01	0.04	0.01	0.4	1.4	0.00356252	1	2.33333	0.00249377	0.00142501
CONTROL	13.37	10.16	81.14	149.59	54.61	2.71	19.71	23.13	61.79	7	86.1	2.06	18.7	0.03	0.02	1.42	0.09	0.08	0.05	0.1	0.04	0.07	0.05	0.02	0.01	0.04	0.07	0.44	0.03	0.25	0.1	0.02	0.05	0.04	0.01	0.02	0.04	0.01	0.03	0.01	0.666667	2.25	0.00427807	1.33333	2.5	0.0026738	0.00213904
CONTROL	9.26	11.18	96.58	217.69	93.98	3.27	20.48	34.28	104.66	7.55	168.82	1.89	19.82	0.03	0.02	1.33	0.08	0.11	0.05	0.11	0.04	0.07	0.04	0.01	0.01	0.04	0.07	0.42	0.04	0.28	0.09	0.02	0.04	0.03	0.01	0.02	0.04	0	0.03	0.01	0.666667	2	0.00554995	1.33333	2	0.00201816	0.0025227
CONTROL	15.14	9.25	69.8	104.64	45.14	3.32	18.17	23.72	48.86	8	57.19	1.84	20.68	0.03	0.01	1.45	0.07	0.05	0.04	0.1	0.03	0.08	0.04	0.02	0.01	0.05	0.06	0.45	0.04	0.36	0.1	0.02	0.05	0.04	0.01	0.03	0.05	0	0.04	0.01	0.333333	2.33333	0.00241779	1	1.33333	0.00193424	0.00145068
CONTROL	13.55	12.91	71.5	155.09	56.77	3.44	15.47	25.73	65.29	6.52	67.68	2.15	19.92	0.03	0.01	1.46	0.07	0.06	0.03	0.11	0.03	0.06	0.02	0.01	0	0.04	0.05	0.42	0.04	0.27	0.09	0.01	0.05	0.03	0.01	0.02	0.03	0	0.03	0.01	0.333333	2.33333	0.00301205	1	1	0.00100402	0.00200803
CONTROL	13.3	13.18	77.39	127.7	52.46	2.67	16.59	24.86	57.61	5.86	50.55	2.04	20.52	0.03	0.01	1.45	0.07	0.06	0.04	0.11	0.04	0.05	0.04	0.01	0.01	0.04	0.06	0.37	0.04	0.28	0.1	0.02	0.06	0.03	0.01	0.02	0.04	0	0.03	0.01	0.333333	1.75	0.00292398	1.33333	2	0.00194932	0.00243665
CONTROL	17.66	10.66	100.92	122.75	43.08	2.4	17.12	26.44	48.84	7.63	40.6	1.87	18.45	0.04	0.02	1.52	0.08	0.06	0.04	0.09	0.05	0.06	0.04	0.02	0.01	0.04	0.12	0.4	0.04	0.27	0.08	0.02	0.08	0.03	0.01	0.02	0.05	0	0.03	0.01	0.5	1.6	0.00325203	1.25	2	0.00216802	0.00162602
CONTROL	10.61	9.2	71.43	118.41	39.61	2.21	14.33	25.35	45.02	6.22	42.2	2.06	16.42	0.07	0.02	1.6	0.09	0.06	0.03	0.1	0.03	0.05	0.05	0.01	0.01	0.04	0.06	0.36	0.03	0.29	0.08	0.02	0.04	0.03	0.01	0.02	0.03	0.01	0.03	0.01	0.285714	3	0.00365408	0.428571	2.5	0.00304507	0.00182704
CONTROL	10.96	12.78	168.49	149.42	49.27	3.38	15.96	16.81	48.23	5.77	57.69	1.88	14.84	0.1	0.02	1.48	0.07	0.04	0.04	0.09	0.03	0.04	0.06	0.01	0.01	0.05	0.07	0.43	0.03	0.28	0.09	0.02	0.05	0.03	0.01	0.02	0.03	0.01	0.03	0	0.2	2.33333	0.00269542	0.3	3	0.00404313	0.00336927
CONTROL	14.31	14.52	82.1	104.19	33.47	3.09	13.86	12.68	34.28	4.97	53.66	1.76	16.54	0.03	0.01	1.55	0.08	0.04	0.04	0.08	0.02	0.03	0.03	0.01	0.01	0.04	0.06	0.41	0.02	0.28	0.09	0.02	0.05	0.03	0.01	0.02	0.05	0	0.04	0.01	0.333333	4	0.00241838	0.666667	1.5	0.00181378	0.00241838
CONTROL	15.19	9.8	106.6	97.33	42.22	2.65	17.45	18.23	44.63	5.38	39.21	1.91	16.37	0.02	0.01	1.4	0.05	0.05	0.03	0.07	0.02	0.04	0.03	0.01	0.01	0.05	0.04	0.38	0.02	0.25	0.08	0.01	0.04	0.02	0.01	0.02	0.04	0	0.02	0	0.5	2.5	0.00305437	1	1.5	0.00183262	0.00244349
CONTROL	10.45	8.15	95.04	93.21	25.9	1.96	11.53	12.73	27.97	4.27	42.15	2	15.58	0.02	0.01	1.52	0.05	0.04	0.02	0.07	0.04	0.04	0.03	0.02	0.02	0.05	0.08	0.38	0.02	0.26	0.09	0.02	0.05	0.02	0.01	0.02	0.04	0.01	0.03	0.01	0.5	1.25	0.00256739	2	1.5	0.00192555	0.00256739
CONTROL	10.54	6.79	67.15	125.5	40.37	2.49	13.24	17.44	49.22	5.05	52.55	1.95	15.43	0.03	0.01	1.51	0.06	0.05	0.02	0.07	0.02	0.03	0.04	0.01	0.01	0.04	0.05	0.4	0.03	0.32	0.08	0.01	0.04	0.03	0.01	0.02	0.04	0	0.03	0	0.333333	3	0.00324044	0.666667	2	0.00259235	0.00388853
CONTROL	20.52	10.75	155.76	165.61	47.04	3.43	16.74	26.53	64.92	7.21	62.03	1.99	21.81	0.05	0.01	1.34	0.07	0.06	0.05	0.08	0.04	0.06	0.04	0.02	0.01	0.04	0.06	0.39	0.02	0.27	0.09	0.01	0.04	0.03	0.01	0.02	0.06	0.01	0.04	0.01	0.2	1.75	0.00275103	0.8	2	0.00183402	0.00183402
CONTROL	11.34	8.6	80.86	118.35	50.56	2.96	15.66	21.78	59.14	5.93	77.09	2.08	15.44	0.02	0.01	1.48	0.07	0.04	0.03	0.07	0.03	0.04	0.03	0.01	0.01	0.04	0.05	0.38	0.02	0.25	0.08	0.02	0.04	0.02	0.01	0.02	0.04	0	0.03	0.01	0.5	2.33333	0.00259067	1.5	1.5	0.00194301	0.00323834
CONTROL	23.54	17.76	135.71	169.42	56.31	4.4	31.67	34.92	65.57	12.07	89.27	2.07	30.05	0.03	0.02	1.37	0.07	0.06	0.04	0.09	0.03	0.04	0.05	0.02	0.01	0.05	0.07	0.46	0.02	0.29	0.1	0.02	0.04	0.03	0.01	0.02	0.05	0	0.05	0.01	0.666667	2.33333	0.00199667	1	2.5	0.00166389	0.00166389
CONTROL	9.54	11.67	83.55	145.42	44.54	3.05	15.51	19.32	53.48	6.95	60.92	1.91	17.57	0.02	0.01	1.49	0.06	0.04	0.03	0.06	0.03	0.04	0.02	0.01	0.01	0.05	0.05	0.42	0.02	0.31	0.08	0.01	0.05	0.03	0.01	0.02	0.05	0	0.03	0.01	0.5	2	0.00227661	1.5	1	0.0011383	0.00284576
CONTROL	11.15	10.89	76.84	105.47	51.41	2.99	16.39	16.47	59	3.53	50.76	1.8	16.68	0.03	0.01	1.34	0.1	0.06	0.03	0.07	0.03	0.04	0.04	0.01	0.01	0.04	0.07	0.39	0.02	0.3	0.08	0.01	0.05	0.03	0.01	0.02	0.05	0.01	0.03	0	0.333333	3.33333	0.00359712	1	2	0.00239808	0.0029976
CONTROL	18.13	11.14	92.26	153.92	49.1	2.86	17.57	25.27	52.55	6.72	49.89	2.04	16.36	0.03	0.01	1.47	0.07	0.03	0.03	0.07	0.03	0.07	0.04	0.02	0.01	0.05	0.07	0.39	0.03	0.29	0.08	0.02	0.05	0.03	0.01	0.02	0.05	0	0.04	0.01	0.333333	2.33333	0.00183374	1	2	0.00244499	0.00183374
CONTROL	15.1	12.49	123.48	146.85	43.92	3.03	15.87	18.08	45.53	7.4	115.31	1.76	12.98	0.03	0.01	1.62	0.09	0.06	0.03	0.09	0.02	0.04	0.03	0.01	0.01	0.05	0.03	0.37	0.03	0.29	0.09	0.02	0.04	0.03	0.01	0.02	0.03	0.01	0.02	0.01	0.333333	4.5	0.0046225	0.666667	1.5	0.00231125	0.00308166
CONTROL	11.41	13.08	83.7	143.47	54.59	3.23	17.56	16.79	53.78	7	84.24	1.85	17.87	0.03	0.01	1.53	0.08	0.07	0.04	0.09	0.03	0.03	0.03	0.01	0.01	0.05	0.04	0.38	0.04	0.3	0.08	0.02	0.04	0.03	0.01	0.02	0.04	0.01	0.03	0	0.333333	2.66667	0.00391718	1	1.5	0.00167879	0.00391718
CONTROL	11.5	11.19	111.68	126.62	47.4	3.78	14.6	16.74	50.69	6.94	64.88	1.82	17.92	0.02	0.01	1.49	0.07	0.04	0.03	0.1	0.03	0.04	0.05	0.01	0.01	0.04	0.06	0.37	0.03	0.28	0.1	0.02	0.04	0.04	0.01	0.03	0.07	0.01	0.03	0.01	0.5	2.33333	0.00223214	1.5	1.66667	0.00279018	0.00279018
CONTROL	12.51	14.15	69.49	136.57	55.12	2.38	15.37	21.08	50.55	8.81	67.31	1.85	13.73	0.02	0.01	1.41	0.06	0.05	0.04	0.09	0.03	0.04	0.03	0.01	0.01	0.04	0.05	0.39	0.04	0.25	0.08	0.01	0.04	0.04	0.01	0.02	0.05	0.01	0.03	0.01	0.5	2	0.00364166	1.5	1.5	0.002185	0.00291333
CONTROL	14.16	11.14	80.3	138.97	49.44	2.54	17.18	22.05	52.18	6.32	63.52	1.86	16.41	0.03	0.01	1.49	0.07	0.06	0.03	0.09	0.03	0.05	0.03	0.01	0.01	0.04	0.05	0.37	0.03	0.28	0.1	0.02	0.04	0.04	0.01	0.02	0.04	0	0.03	0	0.333333	2.33333	0.00365631	1	1.5	0.00182815	0.00243754
CONTROL	7.14	11.06	79.49	156.72	44.35	2.37	17.67	18.26	44.12	7.81	55.13	2.16	19.87	0.04	0.01	1.53	0.09	0.05	0.04	0.09	0.04	0.06	0.03	0.01	0.01	0.04	0.05	0.35	0.04	0.27	0.09	0.02	0.05	0.04	0.01	0.02	0.04	0.01	0.03	0	0.25	2.25	0.00251636	1	1.5	0.00150981	0.00201309
CONTROL	15.34	12.84	95.32	147.87	49.69	2.81	20.27	20.97	52.32	7.05	61.92	1.72	17.2	0.03	0.02	1.44	0.05	0.06	0.04	0.09	0.03	0.05	0.04	0.02	0.01	0.04	0.06	0.44	0.03	0.3	0.07	0.02	0.05	0.03	0.01	0.02	0.04	0	0.02	0.01	0.666667	1.66667	0.00348837	1	2	0.00232558	0.00174419
CONTROL	16.23	11.08	95.64	142.63	66.02	4.41	26.47	16.37	58.18	10.64	92.36	1.93	25.97	0.03	0.02	1.57	0.06	0.06	0.05	0.1	0.06	0.06	0.03	0.02	0.01	0.03	0.11	0.39	0.03	0.31	0.1	0.02	0.05	0.04	0.01	0.01	0.03	0	0.03	0.01	0.666667	1	0.00231036	2	3	0.00115518	0.00154024
CONTROL	17.04	15.67	131.15	159.88	74.8	3.59	27.14	24.63	71.33	11.4	77.65	1.88	24.13	0.03	0.01	1.54	0.09	0.06	0.04	0.1	0.03	0.06	0.05	0.01	0.01	0.04	0.05	0.38	0.04	0.28	0.08	0.02	0.05	0.04	0.01	0.02	0.04	0.01	0.05	0.01	0.333333	3	0.00248653	1	2.5	0.00207211	0.00207211
CONTROL	14.55	14.06	90.22	120.98	46.74	2.45	16.74	20.18	53.92	7.55	65.82	1.77	21.86	0.03	0.02	1.49	0.06	0.05	0.05	0.11	0.03	0.06	0.04	0.02	0.01	0.05	0.09	0.41	0.04	0.31	0.08	0.03	0.05	0.04	0.01	0.02	0.05	0.01	0.04	0	0.666667	2	0.00228728	1	2	0.00182983	0
